# Supplementary material for: Overexpression of Peroxisome-Localized GmABCA7 Promotes Seed Germination in Arabidopsis thaliana
Source: Int J Mol Sci. 2022 Feb 21;23(4):2389. doi: 10.3390/ijms23042389 (PMC8879324; doi:10.3390/ijms23042389)
Supplement: Supplementary file 1 [file ijms-23-02389-s001.zip]

Archive with 1 entries (1 files):
- ijms-1559221-supplementary.pdf
